# Supplementary material for: Intraspecific Relationships and Nest Mound Shape Are Affected by Habitat Features in Introduced Populations of the Red Wood Ant Formica paralugubris
Source: Insects. 2022 Feb 14;13(2):198. doi: 10.3390/insects13020198 (PMC8875456; doi:10.3390/insects13020198)
Supplement: Supplementary file 1 [file insects-13-00198-s001.zip]

Archive with 1 entries (1 files):
- insects-1542874-supplementary.pdf
